# Supplementary material for: Gene networks activated by specific patterns of action potentials in dorsal root ganglia neurons
Source: Sci Rep. 2017 Mar 3;7:43765. doi: 10.1038/srep43765 (PMC5335607; doi:10.1038/srep43765)
Supplement: Supplementary Dataset 1 [file srep43765-s2.xls]

## Sheet: TF Abundance
TF	A	B	C	D	E	F	G	H		Conditon	Pattern	Regulation	Time
ACAAT	0.0837	0.0874	0.0679	0.0672	0.0714	0.0686	0.0755	0.0833		A	18/1	DOWN	2HR
AHRHIF	0.0735	0	0	0.0925	0	0	0	0		B	18/1	UP	2HR
AIRE	0.0612	0	0	0	0.0876	0.0667	0.086	0.0635		C	18/1	DOWN	5HR
ALPHACP1	0	0	0	0	0	0.085	0	0.0833		D	18/1	UP	5HR
AMEF2	0	0	0	0	0	0	0.0743	0.0635		E	90/5	DOWN	2HR
AML	0.0469	0	0.0539	0	0.0551	0.0618	0.0693	0		F	90/5	UP	2HR
AML1	0	0	0	0.1214	0	0	0	0		G	90/5	DOWN	5HR
AP2ALPHA	0.1245	0	0.1201	0	0	0	0	0		H	90/5	UP	5HR
AP2REP	0.0265	0.0291	0	0	0	0	0	0.0357
AP3	0	0.0971	0	0	0	0	0.0618	0
AP4	0	0	0	0	0.1459	0	0	0
APOLYA	0.0408	0.0291	0.0348	0.0867	0.0584	0.0502	0.0739	0.0516
AR	0	0	0	0.1877	0	0	0	0
ARNT	0	0	0	0	0	0	0.0768	0
ARP1	0.0449	0.0485	0.0514	0.0645	0	0	0.0609	0
ATATA	0.0388	0.1165	0.0472	0.0885	0.0584	0.0734	0.0735	0.0952
ATF	0	0.2136	0	0	0	0	0	0
ATF3	0	0	0	0.0623	0	0.0618	0.0593	0
ATF4	0	0.1165	0.0812	0.0569	0	0.0676	0.0593	0.0516
BACH2	0.0469	0.1068	0.0713	0.0778	0	0.0889	0.0651	0.0873
BARBIE	0	0	0	0	0	0	0	0.0437
BLIMP1	0.0592	0	0	0.0721	0	0	0.0618	0.0476
BRACH	0	0.0485	0	0	0.0227	0.0357	0	0.0198
BRCA	0.0612	0	0.0539	0.0801	0.0649	0.0686	0.081	0
BRN2	0	0	0	0.0654	0	0	0	0
CACBINDINGPROTEIN	0.1286	0	0.1549	0.1045	0.1016	0.0986	0.0851	0.0952
CACCCBINDINGFACTOR	0	0	0	0	0	0	0.0639	0.0913
CACD	0.102	0.1359	0.121	0.0956	0.0843	0.1159	0	0.127
CART1	0.0796	0.0388	0.0331	0	0.0876	0.058	0.0722	0.0397
CBF	0	0	0.0771	0	0	0	0	0.0714
CDP	0	0.1359	0.0447	0	0.1114	0.0802	0	0.0873
CDPCR1	0.0959	0.0971	0.0679	0	0.0757	0.057	0.1098	0
CDPCR3HD	0.0694	0.0874	0.0563	0.0614	0.067	0.0512	0.073	0.0635
CDX	0.0551	0.0291	0.0298	0.0658	0.067	0.0396	0.0672	0
CDX2	0	0	0	0	0	0	0	0.0357
CDXA	0.1429	0.1845	0.0961	0.1757	0.2195	0	0.2191	0.123
CEBPA	0.0531	0	0	0.0636	0.0649	0.0657	0.0806	0.0595
CEBPB	0	0	0	0	0	0	0	0.0833
CEBPGAMMA	0.0531	0.0291	0	0	0.0778	0.0647	0.071	0.0357
CETS168	0.0878	0.0777	0.1036	0.1059	0	0	0.1006	0.1071
CHCH	0.0367	0	0	0	0.0238	0.028	0	0.0079
CHX10	0	0.0971	0	0	0	0	0	0
CIZ	0	0.0097	0	0	0.0216	0	0	0.0238
CLOCKBMAL	0	0.0388	0.0273	0.0249	0.0238	0.0213	0	0.0238
CLOX	0.0531	0.0485	0	0.0454	0	0	0	0.0357
CMAF	0	0	0	0.0827	0.0735	0	0.0726	0
CMYB	0	0	0	0	0	0	0	0.0516
COMP1	0.0286	0.0583	0	0	0	0	0	0.0159
COUP	0.0612	0	0	0	0	0	0	0
COUP_DR1	0.051	0	0	0.0431	0.0508	0.0638	0.0568	0.0397
CP2	0	0	0.1193	0	0	0	0	0
CREB	0.1408	0	0.1425	0.1868	0	0.1652	0.1694	0
CREBATF	0	0.1553	0	0	0	0	0	0
CREBP1	0	0.165	0	0	0.0714	0.0609	0.0718	0.0794
CREBP1CJUN	0.0388	0.1165	0.0373	0	0.0519	0	0	0.0595
CREL	0	0	0	0	0.0616	0.0667	0.0484	0
CRX	0	0.1068	0.0323	0.0681	0	0.0512	0.0655	0.0913
DBP	0.0776	0.1165	0.0456	0	0.0768	0.0802	0.0806	0.0635
DEAF1	0	0	0	0	0	0	0.1119	0
DEC	0.0694	0	0.0663	0	0.0768	0	0	0
DELTAEF1	0.0857	0	0.0746	0.0925	0	0.0599	0	0
DR4	0.0408	0	0	0	0.0519	0.058	0	0.0357
DTYPEPA	0.0612	0.0777	0.0431	0.0792	0.1114	0.0618	0.0793	0.0516
E12	0	0.0874	0	0	0	0	0	0.0952
E2A	0	0	0	0	0	0.086	0	0
E2F1	0	0	0	0.2117	0	0.2	0	0
E2F1DP1RB	0.0449	0	0.0447	0	0	0	0	0.0437
E2F1DP2	0	0.0874	0	0	0.0486	0	0	0
E2F4DP1	0.0469	0	0.0447	0	0	0	0	0
E2F4DP2	0	0.068	0.0149	0.0289	0.0281	0.0251	0	0.0317
E47	0.0898	0.1456	0	0	0	0.1121	0	0
E4BP4	0	0	0	0.0796	0	0	0.0693	0
E4F1	0	0	0	0.0618	0	0	0.0609	0.0397
EBF	0.0694	0.068	0.063	0.0694	0	0.0705	0	0.0516
EGR	0	0	0.1591	0	0	0	0	0
EGR1	0	0.1553	0.0936	0.0885	0.0703	0.0831	0.0618	0.1071
EGR3	0	0	0	0.0881	0	0	0.071	0
ELF1	0.0571	0.1068	0.0754	0.0752	0.0573	0.0812	0.073	0.0794
ELK1	0	0	0.1193	0.1286	0.12	0	0	0
ER	0	0	0.1475	0	0.133	0	0	0
ERR1	0.0673	0.0874	0	0.0805	0.0768	0.0657	0.0701	0.0635
ETS	0.0939	0	0.1276	0.1237	0.1222	0.1101	0.1277	0
ETS1	0	0.068	0	0	0	0	0	0
ETS2	0	0.068	0	0.0734	0	0	0	0.0595
FAC1	0	0	0	0	0	0	0	0.0397
FOX	0	0	0	0	0	0	0	0.0595
FOXD3	0.0633	0.0388	0.0348	0.0623	0.0638	0	0.0551	0.0357
FOXJ2	0	0	0	0	0.1254	0	0	0
FOXM1	0.049	0.0583	0	0.0618	0.0432	0	0	0.0198
FOXO1	0.0898	0.1068	0.053	0.1246	0.1211	0.1121	0.1381	0.0913
FOXO3	0	0	0	0	0.0616	0	0	0.0595
FOXO4	0	0.1068	0	0	0.1481	0	0	0.1111
FOXP3	0.0204	0	0	0	0	0	0.0459	0.0198
FREAC2	0.0735	0.0874	0.0423	0.0996	0	0.1063	0.1018	0.0873
FREAC3	0.0551	0.068	0.0447	0.0707	0.0822	0.0676	0.0789	0.0754
FREAC4	0.0633	0	0	0	0	0.0705	0	0
FREAC7	0.0653	0.0874	0.0423	0.1085	0.0919	0.0889	0.0935	0.0794
FXR_IR1	0.0469	0.0583	0.0489	0.0681	0.0584	0.0425	0.0668	0.0516
GATA	0	0.0971	0.0638	0.1085	0.0919	0.0947	0.111	0
GATA1	0.1653	0.1748	0.1831	0.2482	0.2486	0.1903	0.2592	0
GATA2	0.0918	0	0.1036	0.1419	0.1524	0.1208	0.1532	0
GATA3	0.1122	0	0.1002	0.1504	0.147	0.1507	0.1331	0
GATA4	0.0429	0.0485	0	0.0365	0.0357	0	0	0.0278
GATA6	0	0.0194	0.0191	0.0503	0.0541	0.0357	0.0501	0.0159
GC	0	0.1456	0	0	0.0984	0	0	0
GCM	0.0694	0	0.0638	0.0498	0.0649	0.0541	0.0563	0
GCNF	0	0	0	0.0681	0	0	0.0622	0
GEN_INI2	0.0265	0.0291	0.0282	0.0489	0.04	0.0242	0.0342	0.0317
GEN_INI3	0	0.068	0	0	0.0703	0	0	0
GFI1	0	0.0971	0.0704	0	0.1286	0.0918	0	0.0754
GFI1B	0.0551	0	0.0481	0	0.0605	0.0493	0.063	0.0476
GLI	0.0735	0.0583	0.0729	0.0525	0.0703	0.087	0.0647	0.1071
GRE	0.0633	0	0	0	0	0.0531	0	0
GZF1	0.0347	0.0583	0	0	0.0659	0.0541	0	0.0635
HEB	0.0939	0.0777	0.1201	0.089	0	0.0841	0.0964	0.0754
HELIOSA	0	0.1068	0	0.1028	0	0	0	0
HEN1	0.0796	0.068	0.1102	0.0583	0.0757	0.0744	0.0522	0.1071
HES1	0	0	0	0	0	0.0628	0.0505	0
HFH1	0.0408	0.0485	0.0315	0.0738	0.0681	0.0696	0.0764	0.0516
HFH3	0.0796	0	0	0	0	0	0	0.0754
HFH4	0.0796	0	0.0481	0.0747	0.0962	0.0686	0	0
HFH8	0.0755	0.0971	0.0464	0	0	0.087	0.0956	0.0754
HIF1	0	0	0.1002	0	0.1038	0.086	0	0.1071
HLF	0	0	0	0	0	0	0	0.0357
HMEF2	0	0	0	0	0	0	0	0.0556
HMGIY	0	0	0.0663	0	0	0	0	0
HMX1	0	0.0971	0	0.0632	0	0	0	0.0675
HNF1	0	0	0	0	0.1416	0.1111	0	0.1111
HNF3	0.102	0	0	0	0	0	0	0
HNF3ALPHA	0.0837	0.0777	0.0505	0.0796	0.0789	0.0763	0.0718	0
HNF3B	0	0.0777	0	0	0	0	0	0
HNF4_DR1	0	0	0.0547	0	0	0	0	0.0556
HNF4ALPHA	0	0.0388	0	0	0	0	0.0551	0.0595
HNF6	0.0837	0	0	0	0	0	0	0
HOXA3	0	0	0	0	0	0	0.0672	0
HOXA4	0.0918	0.1748	0.053	0.121	0.1027	0.114	0.1152	0.0913
HOXA7	0.0429	0.0971	0	0	0.0476	0.0386	0	0.0476
HSF	0.0571	0.1068	0.0795	0.0952	0.0605	0.086	0.0902	0.0595
HSF1	0.0816	0.1068	0.0762	0.0912	0.1135	0	0.1256	0
HSF2	0	0.0971	0.0273	0.0396	0.0551	0.0357	0.0505	0
HTF	0	0.0583	0.0199	0.0436	0.0411	0.0396	0.0376	0
ICSBP	0.0612	0.0777	0	0	0	0	0	0
IK2	0.051	0.0874	0.0406	0	0.0649	0.0783	0.0593	0.0437
IK3	0.0571	0.1068	0	0.0641	0.0746	0.0841	0.0655	0
IRF	0.0755	0	0	0	0	0	0.0881	0.0516
IRF1	0	0	0	0	0.1016	0	0	0
IRF2	0.0429	0	0	0	0	0	0.0463	0
IRF7	0.0347	0.1068	0.0331	0.0627	0.0627	0.0473	0.0664	0.0556
ISRE	0.0612	0.0583	0	0.0649	0	0	0	0
KAISO	0.0837	0.0485	0.0489	0	0.0465	0	0.0584	0
KROX	0.1388	0.2039	0.1616	0.1165	0.1005	0.1014	0.0856	0
LBP1	0	0	0.1284	0	0	0	0	0
LDSPOLYA	0.0449	0	0	0	0	0	0	0
LEF1	0	0	0	0	0	0.1865	0.1895	0
LEF1TCF1	0	0.0777	0.058	0.0996	0.1038	0.086	0.1123	0.0992
LFA1	0	0	0.1027	0.0761	0.0616	0.0734	0.0714	0
LHX3	0.0653	0	0.0282	0.0623	0.0789	0.0541	0.0831	0
LMO2COM	0	0.1553	0.1301	0.1294	0	0	0	0
LRF	0.0776	0.1068	0	0	0.067	0.0725	0.0659	0
LUN1	0.0449	0.068	0.0356	0	0.0346	0.0396	0.0334	0.0556
LXR	0.0408	0	0.0771	0.052	0.0649	0.0444	0.0538	0.0397
LXR_DR4	0	0.0777	0.0671	0	0	0	0	0
MAF	0.0939	0.1359	0.1185	0.1001	0.1103	0.1295	0.1093	0.1151
MAX	0	0	0.034	0.0347	0.0432	0.0386	0.0422	0
MAZ	0.1286	0.1553	0.1483	0	0	0.113	0	0.1032
MAZR	0	0	0.1599	0.1045	0.0973	0	0	0
MEF3	0.0633	0.0388	0.0563	0.056	0.0551	0.0425	0	0
MEIS1AHOXA9	0.0347	0.0874	0.0257	0	0.0605	0.058	0.0684	0
MEIS1BHOXA9	0	0	0	0.0925	0	0.0647	0	0
MINI19	0	0	0	0	0	0.0357	0.038	0.0754
MINI20	0	0.1262	0.0936	0	0.0659	0	0	0.0794
MMEF2	0.0673	0.0485	0.0464	0.0761	0.0843	0.0531	0.0906	0.0595
MOVOB	0	0	0.0903	0.0609	0	0.0647	0.0405	0
MRF2	0.0245	0	0	0.0627	0.0638	0.0454	0.0626	0.0556
MSX1	0.049	0.1068	0	0.0841	0.0865	0.0696	0.086	0
MTATA	0	0.1165	0.0481	0.0783	0.0659	0.0657	0.0705	0.0516
MTF1	0.051	0.0583	0	0	0	0	0.0467	0.0675
MUSCLE_INI	0.0776	0	0	0	0.0703	0	0	0
MYB	0	0.1068	0	0	0	0	0	0
MYC	0.0163	0.0291	0.0232	0.0196	0	0.0184	0.0205	0
MYCMAX	0.1265	0	0.1607	0	0.1665	0.1546	0.1503	0.131
MYOD	0	0	0.179	0	0	0	0	0
MYOGENIN	0.0816	0	0.1176	0.0805	0	0	0.0931	0.1032
MYOGNF1	0.0755	0.0583	0.0638	0.0814	0.0659	0.0609	0.0659	0.0635
MZF1	0	0	0	0.117	0	0	0	0
NANOG	0	0.1068	0.0572	0.0725	0	0.0792	0.0735	0
NCX	0	0	0.0481	0	0.0681	0	0.0676	0
NERF	0.0857	0	0.0862	0.0627	0.0811	0.0667	0.076	0.0873
NF1	0.0796	0.1553	0.0895	0.1068	0	0.1092	0	0
NFAT	0.0796	0	0	0	0.0886	0	0.106	0
NFKAPPAB	0.0918	0.0971	0	0.0934	0.0778	0.1111	0.068	0.1746
NFKAPPAB50	0.1	0.0971	0.0787	0.0867	0.0724	0.0908	0.0547	0.1746
NFKAPPAB65	0.0755	0.068	0.0696	0.0872	0	0.0899	0	0.1389
NFKB	0.1367	0	0.1218	0.1357	0	0.1324	0	0
NGFIC	0.0633	0.1359	0.0961	0.0819	0.0703	0.0676	0	0
NKX22	0	0.0388	0	0	0	0	0	0
NKX25	0.1571	0.1553	0.1226	0.1997	0.1935	0.171	0.2016	0.1548
NKX3A	0.0347	0.0388	0.0273	0.0658	0	0	0.0555	0.0198
NKX61	0.0735	0.0485	0	0.0819	0.0897	0.0696	0	0
NKX62	0.0735	0	0.0522	0.0814	0.0822	0.0802	0.0793	0.0556
NMYC	0.0735	0	0	0	0	0	0	0
NRF1	0	0.1262	0	0.0925	0.0886	0.085	0	0
NRF2	0.1327	0	0	0	0	0	0	0
NRSE	0.049	0.0194	0.0671	0.0552	0.0724	0.0435	0	0.0437
NRSF	0.0714	0	0.0961	0.0734	0.0897	0.0609	0.0622	0.0794
OCT	0	0	0.0539	0	0	0	0	0.131
OCT1	0	0.2621	0	0.2762	0	0.2357	0.2863	0
OCT4	0	0	0	0	0.0984	0	0	0.0794
OLF1	0.1082	0.0777	0.0853	0.077	0.0692	0.0754	0.0785	0.0754
OSF2	0	0	0.0671	0.0916	0.0757	0	0.0947	0.0714
OTX	0.0653	0.165	0	0	0.0908	0.0889	0	0.0595
P300	0.0755	0.1068	0	0.0627	0.0378	0.0599	0.0614	0
P53	0.0694	0.0874	0.0638	0.081	0.08	0.086	0.0776	0.0437
P53_DECAMER	0	0	0	0	0	0	0	0.0635
PADS	0	0	0	0	0	0	0.0689	0
PAX	0	0.068	0	0	0	0	0	0
PAX1	0.002	0	0.0017	0.004	0.0022	0.0048	0.005	0
PAX2	0	0.1165	0.0671	0.1143	0.1124	0.1082	0	0
PAX3	0.0673	0.1262	0.0555	0.097	0.0778	0.0841	0.0914	0.0714
PAX4	0.2122	0	0.2046	0.2028	0.2097	0.2048	0.2033	0.1508
PAX5	0	0.0485	0.0862	0	0	0.0812	0	0
PAX8	0.0714	0.0874	0.0563	0	0.0865	0.0696	0.0977	0.0595
PAX9	0.049	0	0.0605	0.0391	0.0432	0.0483	0.0501	0.0397
PBX	0.0735	0.0874	0.0605	0.0676	0.0659	0.0483	0.081	0
PBX1	0	0.165	0	0	0	0	0	0
PEA3	0	0	0	0.085	0.08	0.0763	0	0.0833
PEBP	0.0469	0.068	0.0539	0.0845	0.0746	0.0628	0.0835	0.0556
PIT1	0.0306	0	0.0249	0.048	0.0551	0.0319	0.0576	0.0238
PITX2	0.0673	0.0971	0.053	0.0663	0.0843	0.0734	0.0868	0.0556
PLZF	0.0408	0	0.0224	0.0578	0.0573	0.0512	0	0.0317
POLY	0	0.1262	0.0365	0.0752	0.0811	0.0734	0.0814	0.0437
POU1F1	0.0408	0.0388	0	0.0685	0.0897	0	0.0739	0
POU6F1	0.049	0.068	0.0273	0.069	0.0649	0.0541	0.0722	0.0516
PPAR_DR1	0.051	0.0485	0.0572	0.0498	0.0584	0.0812	0.0568	0
PPARA	0.0898	0	0	0	0	0	0	0
PPARG	0	0.1068	0.0936	0	0.1114	0.1266	0	0
PR	0	0.1553	0	0.133	0.1168	0.1266	0.1306	0.1389
PTF1BETA	0	0	0	0	0.0465	0	0.0501	0
PU1	0	0.0485	0.0679	0.0698	0.0627	0.0705	0.0672	0.0595
PXR	0.0592	0.0777	0.0588	0.0676	0.0616	0.0454	0.0747	0.0397
R	0.0367	0	0.0671	0.052	0	0	0.0476	0
RBPJK	0	0.1068	0.0845	0.1112	0.12	0.114	0.1131	0.127
RFX	0	0.0777	0	0.0618	0	0	0.0664	0
ROAZ	0.0265	0.0388	0.0555	0.0347	0.0422	0.0464	0.0396	0.0397
RORA1	0.0633	0	0.0655	0.0956	0.0919	0	0	0
RP58	0.0694	0.0583	0.0655	0	0	0.0773	0.0872	0.0754
RSRFC4	0.0592	0	0	0	0.0908	0	0	0
RUSH1A	0.0327	0	0	0.0472	0.0497	0.0415	0.0442	0
S8	0.0653	0.0777	0	0.093	0.1157	0.0725	0.0914	0.0516
SEF1	0	0.068	0	0	0	0	0	0.0317
SMAD	0	0	0	0	0.1492	0	0.1457	0
SMAD3	0.0694	0	0.0563	0.0525	0.067	0.0773	0.0722	0.0278
SMAD4	0	0	0.0853	0	0	0	0	0
SOX	0.0347	0	0	0	0	0	0	0
SOX5	0.0571	0	0.0365	0.1001	0.0778	0.0802	0.0956	0.0556
SOX9_B1	0	0.0874	0	0	0	0	0	0
SPZ1	0.0918	0.0777	0.1085	0.0703	0.0811	0.0763	0.0739	0.0635
SREBP	0.0694	0.0583	0.0729	0.0774	0.0541	0.0618	0.0797	0
SREBP1	0.1265	0.2233	0	0.1735	0	0	0.1674	0
SRF	0.151	0.165	0.1218	0.1544	0.1741	0.1333	0.1557	0.0913
SRY	0	0.1359	0.0895	0.1802	0	0	0.1962	0
STAF	0.0918	0	0	0	0	0	0	0
STAT	0.1184	0.165	0.0779	0.1379	0.1081	0.1014	0.1164	0.0992
STAT3	0.1224	0.1456	0.1268	0.1294	0.1341	0.1362	0.1135	0.131
STAT5B	0.049	0	0.0406	0.0636	0	0	0	0
STAT6	0.0735	0.1262	0	0.1214	0.1124	0.1111	0.1202	0.1071
STRA13	0.0286	0.1262	0.0646	0.0587	0.0692	0.058	0	0.0556
SZF11	0.0592	0.0291	0.053	0.0489	0.0378	0.0676	0.0472	0.0595
T3R	0.1327	0	0.1599	0.1575	0.1286	0.1208	0.1352	0
TAACC	0	0.0291	0	0	0	0	0	0
TAL1	0	0	0	0	0	0	0	0.1429
TAL1ALPHAE47	0.0816	0.0874	0.0862	0.1045	0.1114	0.0957	0.1039	0.0913
TAL1BETAE47	0	0.0777	0	0	0	0.0966	0.0851	0
TAL1BETAITF2	0	0	0	0	0.1168	0	0.0922	0
TATA	0	0.1165	0	0	0	0	0	0.1151
TAXCREB	0.1061	0.1456	0	0.0961	0.1049	0.0966	0.1035	0.1071
TBP	0	0	0	0	0	0	0	0.0992
TBX5	0	0	0.116	0	0.1222	0.1449	0	0
TCF11	0.0531	0.0874	0.0356	0	0	0	0	0.0556
TCF11MAFG	0	0.0291	0.0298	0.048	0.0508	0.0386	0.0534	0.0317
TCF4	0.1	0	0.0679	0	0	0.1092	0.1052	0.0913
TEF	0.049	0.0583	0.0398	0.0961	0.1005	0.0899	0.091	0.0357
TEF1	0.1	0.1165	0.0795	0.125	0	0.1324	0.1277	0
TEL2	0.0469	0	0.0522	0	0.0541	0.058	0	0.0635
TFE	0	0.1165	0.0762	0.0738	0.1016	0.0638	0.0826	0.0556
TFIIA	0	0	0.0456	0	0	0	0	0
TGIF	0.0592	0.0971	0	0.0716	0.0638	0	0.0726	0.0595
TTF1	0.0571	0.0583	0.0696	0	0.0854	0.0589	0.0676	0
UF1H3BETA	0	0	0.1524	0	0	0	0.0902	0.0952
USF	0.151	0.2136	0.1781	0.1717	0.1557	0.1556	0	0.1865
USF2	0.0184	0.0388	0	0	0	0.0222	0.025	0.0238
VBP	0	0	0	0.0819	0	0	0	0
VDR	0	0.068	0.1044	0.1023	0	0.0879	0.0947	0.1032
VJUN	0.0327	0	0	0	0.0638	0	0	0.0754
VMYB	0.0898	0.1262	0	0.1117	0.1103	0.087	0.1085	0
WHN	0.051	0.1068	0	0.0903	0	0	0	0.0437
WT1	0.1224	0.1748	0	0.1032	0	0.0783	0.0872	0.0913
XBP1	0.0449	0	0.0447	0.069	0.0703	0.0783	0.0659	0
XFD1	0.0694	0.0485	0.0381	0	0	0.0589	0.0835	0.0437
XFD2	0	0	0.0464	0	0	0	0	0
XFD3	0	0.0485	0	0	0	0	0.0634	0.0595
XPF1	0.051	0.0777	0.0464	0.0721	0.0638	0.0531	0.0772	0.0635
XVENT1	0.051	0.0485	0.0406	0	0	0.0647	0.0697	0.0317
YY1	0	0.1165	0.1326	0	0.2065	0	0	0
ZBRK1	0	0	0	0	0	0	0.0605	0
ZF5	0.1204	0.1942	0	0.1432	0	0.1391	0.1023	0
ZIC1	0	0	0	0	0.0735	0	0	0.0754
ZIC2	0.0735	0.0583	0.0829	0.0605	0.0778	0	0.0513	0.0754
ZIC3	0.0918	0	0	0.0663	0	0	0	0
ZID	0.0571	0	0.0472	0	0	0.0541	0	0.0516
ZNF219	0.1224	0.1553	0.14	0.1054	0.0714	0.0937	0.0939	0.0913

## Sheet: TF Importance
TF	A	B	C	D	E	F	G	H		Conditon	Pattern	Regulation	Time
ACAAT	0.17007	0.11498	0.08959	0.11131	0.03456	0.11735	0.08185	0.16201		A	18/1	DOWN	2HR
AHRHIF	0.01908	-0.1	-0.1	0.01969	-0.1	-0.1	-0.1	-0.1		B	18/1	UP	2HR
AIRE	0.07864	-0.1	-0.1	-0.1	0.11284	0.03683	0.0536	0.05288		C	18/1	DOWN	5HR
ALPHACP1	-0.1	-0.1	-0.1	-0.1	-0.1	0.03647	-0.1	0.03816		D	18/1	UP	5HR
AMEF2	-0.1	-0.1	-0.1	-0.1	-0.1	-0.1	0.01682	0.02302		E	90/5	DOWN	2HR
AML	0.02467	-0.1	0.02316	-0.1	0.02722	0.02589	0.10674	-0.1		F	90/5	UP	2HR
AML1	-0.1	-0.1	-0.1	0.00285	-0.1	-0.1	-0.1	-0.1		G	90/5	DOWN	5HR
AP2ALPHA	0.03805	-0.1	0.01719	-0.1	-0.1	-0.1	-0.1	-0.1		H	90/5	UP	5HR
AP2REP	0.00415	0.01197	-0.1	-0.1	-0.1	-0.1	-0.1	0.01978
AP3	-0.1	0.04742	-0.1	-0.1	-0.1	-0.1	0.04324	-0.1
AP4	-0.1	-0.1	-0.1	-0.1	0.01186	-0.1	-0.1	-0.1
APOLYA	0.03469	0.0423	0.02958	0.16888	0.03878	0.01143	0.06891	0.04917
AR	-0.1	-0.1	-0.1	0.04253	-0.1	-0.1	-0.1	-0.1
ARNT	-0.1	-0.1	-0.1	-0.1	-0.1	-0.1	0.01085	-0.1
ARP1	0.0126	0.0198	0.03027	0.03669	-0.1	-0.1	0.05444	-0.1
ATATA	0.0601	0.14163	0.08264	0.17343	0.08027	0.16402	0.15251	0.24131
ATF	-0.1	0.10146	-0.1	-0.1	-0.1	-0.1	-0.1	-0.1
ATF3	-0.1	-0.1	-0.1	0.00778	-0.1	0.0293	0.02458	-0.1
ATF4	-0.1	0.09248	0.1223	0.01107	-0.1	0.05242	0.02256	0.00079
BACH2	0.00909	0.14084	0.00445	0.06617	-0.1	0.10289	0.01723	0.0472
BARBIE	-0.1	-0.1	-0.1	-0.1	-0.1	-0.1	-0.1	0.04641
BLIMP1	0.00449	-0.1	-0.1	0.04817	-0.1	-0.1	0.01457	0.00503
BRACH	-0.1	0.0085	-0.1	-0.1	0.00035	0.05578	-0.1	0.00043
BRCA	0.07362	-0.1	0.08569	0.06458	0.05361	0.01972	0.08547	-0.1
BRN2	-0.1	-0.1	-0.1	0.00316	-0.1	-0.1	-0.1	-0.1
CACBINDINGPROTEIN	0.12857	-0.1	0.0765	0.07827	0.06542	0.04459	0.0165	0.02345
CACCCBINDINGFACTOR	-0.1	-0.1	-0.1	-0.1	-0.1	-0.1	0.00188	0.00385
CACD	0.01811	0.00513	0.01663	0.02446	0.00843	0.06377	-0.1	0.12651
CART1	0.23997	0.03228	0.02553	-0.1	0.19922	0.08377	0.13012	0.04921
CBF	-0.1	-0.1	0.00393	-0.1	-0.1	-0.1	-0.1	0.01518
CDP	-0.1	0.0068	0.01177	-0.1	0.06124	0.03929	-0.1	0.07748
CDPCR1	0.1193	0.09345	0.11931	-0.1	0.01608	0.01283	0.42165	-0.1
CDPCR3HD	0.05768	0.19551	0.0312	0.03376	0.06985	0.03296	0.03036	0.14704
CDX	0.06359	0.00146	0.06674	0.10213	0.06196	0.07561	0.09743	-0.1
CDX2	-0.1	-0.1	-0.1	-0.1	-0.1	-0.1	-0.1	0.00406
CDXA	0.11607	0.13604	0.04559	0.11559	0.32809	-0.1	0.26842	0.07596
CEBPA	0.07349	-0.1	-0.1	0.01737	0.08889	0.08054	0.09645	0.01916
CEBPB	-0.1	-0.1	-0.1	-0.1	-0.1	-0.1	-0.1	0.02396
CEBPGAMMA	0.09385	0.01456	-0.1	-0.1	0.04245	0.09629	0.05503	0.01544
CETS168	0.03853	0.05728	0.00408	0.05061	-0.1	-0.1	0.07418	0.08946
CHCH	0.00174	-0.1	-0.1	-0.1	0.02357	0.01203	-0.1	0.0053
CHX10	-0.1	0.00607	-0.1	-0.1	-0.1	-0.1	-0.1	-0.1
CIZ	-0.1	0.02671	-0.1	-0.1	0.00788	-0.1	-0.1	0.02262
CLOCKBMAL	-0.1	0.02606	0.00137	0.01652	0.00606	0.02019	-0.1	0.03945
CLOX	0.01923	0.10179	-0.1	0.00674	-0.1	-0.1	-0.1	0.03832
CMAF	-0.1	-0.1	-0.1	0.08274	0.01362	-0.1	0.02708	-0.1
CMYB	-0.1	-0.1	-0.1	-0.1	-0.1	-0.1	-0.1	0.01902
COMP1	0.0165	0.05934	-0.1	-0.1	-0.1	-0.1	-0.1	0.00056
COUP	0.03138	-0.1	-0.1	-0.1	-0.1	-0.1	-0.1	-0.1
COUP_DR1	0.03851	-0.1	-0.1	0.00761	0.01926	0.0415	0.01502	0.03109
CP2	-0.1	-0.1	0.03597	-0.1	-0.1	-0.1	-0.1	-0.1
CREB	0.02249	-0.1	0.06083	0.04311	-0.1	0.11537	0.0446	-0.1
CREBATF	-0.1	0.12039	-0.1	-0.1	-0.1	-0.1	-0.1	-0.1
CREBP1	-0.1	0.0784	-0.1	-0.1	0.04058	0.01179	0.01593	0.02877
CREBP1CJUN	0.00207	0.09903	0.00251	-0.1	0.04502	-0.1	-0.1	0.00316
CREL	-0.1	-0.1	-0.1	-0.1	0.02904	0.02592	0.01282	-0.1
CRX	-0.1	0.23745	0.04032	0.11145	-0.1	0.02509	0.09911	0.20764
DBP	0.20493	0.14709	0.02301	-0.1	0.15159	0.1644	0.08055	0.05278
DEAF1	-0.1	-0.1	-0.1	-0.1	-0.1	-0.1	0.0033	-0.1
DEC	0.00889	-0.1	0.06628	-0.1	0.04437	-0.1	-0.1	-0.1
DELTAEF1	0.0465	-0.1	0.04213	0.09253	-0.1	0.00636	-0.1	-0.1
DR4	0.00408	-0.1	-0.1	-0.1	0.02659	0.03623	-0.1	0.025
DTYPEPA	0.19244	0.15267	0.10286	0.19103	0.4976	0.07343	0.20271	0.05442
E12	-0.1	0.03641	-0.1	-0.1	-0.1	-0.1	-0.1	0.00312
E2A	-0.1	-0.1	-0.1	-0.1	-0.1	0.00376	-0.1	-0.1
E2F1	-0.1	-0.1	-0.1	0.00528	-0.1	0.00215	-0.1	-0.1
E2F1DP1RB	0.01512	-0.1	0.01717	-0.1	-0.1	-0.1	-0.1	0.01864
E2F1DP2	-0.1	0.10376	-0.1	-0.1	0.03384	-0.1	-0.1	-0.1
E2F4DP1	0.0416	-0.1	0.00075	-0.1	-0.1	-0.1	-0.1	-0.1
E2F4DP2	-0.1	0.09345	0.01846	0.06002	0.05245	0.05436	-0.1	0.06513
E47	0.02006	0.07153	-0.1	-0.1	-0.1	0.02592	-0.1	-0.1
E4BP4	-0.1	-0.1	-0.1	0.01468	-0.1	-0.1	0.00329	-0.1
E4F1	-0.1	-0.1	-0.1	0.04096	-0.1	-0.1	0.02333	0.01353
EBF	0.05378	0.02417	0.00118	0.01214	-0.1	0.05466	-0.1	0.0193
EGR	-0.1	-0.1	0.05766	-0.1	-0.1	-0.1	-0.1	-0.1
EGR1	-0.1	0.24854	0.11328	0.05809	0.04046	0.07614	0.02795	0.13788
EGR3	-0.1	-0.1	-0.1	0.02619	-0.1	-0.1	0.02507	-0.1
ELF1	0.12518	0.21292	0.19527	0.04177	0.03581	0.14355	0.05889	0.13562
ELK1	-0.1	-0.1	0.07898	0.02169	0.01357	-0.1	-0.1	-0.1
ER	-0.1	-0.1	0.0235	-0.1	0.00133	-0.1	-0.1	-0.1
ERR1	0.00295	0.09557	-0.1	0.05304	0.06409	0.05831	0.01278	0.09444
ETS	0.03931	-0.1	0.07974	0.08657	0.18653	0.01101	0.14495	-0.1
ETS1	-0.1	0.01869	-0.1	-0.1	-0.1	-0.1	-0.1	-0.1
ETS2	-0.1	0.07561	-0.1	0.00172	-0.1	-0.1	-0.1	0.02493
FAC1	-0.1	-0.1	-0.1	-0.1	-0.1	-0.1	-0.1	0.00079
FOX	-0.1	-0.1	-0.1	-0.1	-0.1	-0.1	-0.1	0.0449
FOXD3	0.11071	0.01141	0.0306	0.00389	0.05197	-0.1	0.01784	0.03125
FOXJ2	-0.1	-0.1	-0.1	-0.1	0.04883	-0.1	-0.1	-0.1
FOXM1	0.00949	0.04078	-0.1	0.08502	0.00264	-0.1	-0.1	0.00568
FOXO1	0.15883	0.0267	0.05302	0.09572	0.13652	0.13335	0.22881	0.08169
FOXO3	-0.1	-0.1	-0.1	-0.1	0.01367	-0.1	-0.1	0.04613
FOXO4	-0.1	0.00267	-0.1	-0.1	0.0233	-0.1	-0.1	0.01528
FOXP3	0.01051	-0.1	-0.1	-0.1	-0.1	-0.1	0.0001	0.0169
FREAC2	0.12747	0.13544	0.00088	0.15053	-0.1	0.22823	0.10168	0.04147
FREAC3	0.13517	0.16162	0.06386	0.13067	0.20406	0.19191	0.10703	0.11781
FREAC4	0.01028	-0.1	-0.1	-0.1	-0.1	0.01737	-0.1	-0.1
FREAC7	0.00408	0.06608	0.01891	0.16532	0.00609	0.03974	0.02162	0.02579
FXR_IR1	0.06137	0.0932	0.03538	0.06755	0.03646	0.04538	0.06083	0.0525
GATA	-0.1	0.09345	0.01845	0.09063	0.00161	0.03261	0.01943	-0.1
GATA1	0.04133	0.08301	0.21056	0.26684	0.35704	0.04758	0.27862	-0.1
GATA2	0.04707	-0.1	0.02813	0.02483	0.04954	0.02109	0.11296	-0.1
GATA3	0.10383	-0.1	0.08521	0.02349	0.06212	0.24964	0.03468	-0.1
GATA4	0.03804	0.11226	-0.1	0.00061	0.03233	-0.1	-0.1	0.02548
GATA6	-0.1	0.00555	0.01459	0.00188	0.02061	0.03025	0.00423	8e-05
GC	-0.1	0.00355	-0.1	-0.1	0.02323	-0.1	-0.1	-0.1
GCM	0.12403	-0.1	0.10799	0.01721	0.05618	0.09067	0.06786	-0.1
GCNF	-0.1	-0.1	-0.1	0.01032	-0.1	-0.1	0.02954	-0.1
GEN_INI2	0.04061	0.01411	0.04322	0.09472	0.0565	0.01492	0.03608	0.05384
GEN_INI3	-0.1	0.03738	-0.1	-0.1	0.00909	-0.1	-0.1	-0.1
GFI1	-0.1	0.00971	0.03258	-0.1	0.07558	0.03258	-0.1	0.01319
GFI1B	0.05304	-0.1	0.11236	-0.1	0.02149	0.01093	0.01646	0.05369
GLI	0.07347	0.07027	0.13866	0.01517	0.10822	0.30054	0.10953	0.28845
GRE	0.08106	-0.1	-0.1	-0.1	-0.1	0.01682	-0.1	-0.1
GZF1	0.01388	0.04829	-0.1	-0.1	0.07881	0.07298	-0.1	0.06444
HEB	0.0798	0.06274	0.06878	0.09536	-0.1	0.02606	0.1022	0.04656
HELIOSA	-0.1	0.05073	-0.1	0.01028	-0.1	-0.1	-0.1	-0.1
HEN1	0.11063	0.09854	0.16391	0.00648	0.11257	0.08667	0.04932	0.33365
HES1	-0.1	-0.1	-0.1	-0.1	-0.1	0.01115	0.01675	-0.1
HFH1	0.03891	0.01578	0.05196	0.22797	0.14166	0.18122	0.21812	0.03923
HFH3	0.03482	-0.1	-0.1	-0.1	-0.1	-0.1	-0.1	0.00188
HFH4	0.09452	-0.1	0.01936	0.00187	0.07851	0.07246	-0.1	-0.1
HFH8	0.02171	0.17354	0.03547	-0.1	-0.1	0.06788	0.09558	0.08953
HIF1	-0.1	-0.1	0.0278	-0.1	0.05955	0.01261	-0.1	0.0399
HLF	-0.1	-0.1	-0.1	-0.1	-0.1	-0.1	-0.1	0.00089
HMEF2	-0.1	-0.1	-0.1	-0.1	-0.1	-0.1	-0.1	0.00265
HMGIY	-0.1	-0.1	0.0337	-0.1	-0.1	-0.1	-0.1	-0.1
HMX1	-0.1	0.00607	-0.1	0.02566	-0.1	-0.1	-0.1	0.04576
HNF1	-0.1	-0.1	-0.1	-0.1	0.03116	0.01111	-0.1	0.02361
HNF3	0.07143	-0.1	-0.1	-0.1	-0.1	-0.1	-0.1	-0.1
HNF3ALPHA	0.09622	0.06019	0.02645	0.03078	0.09204	0.15218	0.04083	-0.1
HNF3B	-0.1	0.02233	-0.1	-0.1	-0.1	-0.1	-0.1	-0.1
HNF4_DR1	-0.1	-0.1	0.02114	-0.1	-0.1	-0.1	-0.1	0.00792
HNF4ALPHA	-0.1	0.00777	-0.1	-0.1	-0.1	-0.1	0.00493	0.08185
HNF6	0.05073	-0.1	-0.1	-0.1	-0.1	-0.1	-0.1	-0.1
HOXA3	-0.1	-0.1	-0.1	-0.1	-0.1	-0.1	0.0042	-0.1
HOXA4	0.09158	0.33818	0.08803	0.14934	0.08614	0.22944	0.1339	0.13919
HOXA7	0.02414	0.01059	-0.1	-0.1	0.03342	0.02005	-0.1	0.00952
HSF	0.11929	0.1068	0.16901	0.19694	0.00469	0.12469	0.17974	0.05841
HSF1	0.09842	0.03871	0.05621	0.00023	0.105	-0.1	0.16292	-0.1
HSF2	-0.1	0.01699	0.02051	0.04585	0.05048	0.04721	0.01524	-0.1
HTF	-0.1	0.02649	0.04121	0.07874	0.04763	0.04407	0.01976	-0.1
ICSBP	0.04286	0.04709	-0.1	-0.1	-0.1	-0.1	-0.1	-0.1
IK2	0.02035	0.01529	0.03791	-0.1	0.04699	0.07826	0.00593	0.02388
IK3	0.03995	0.04272	-0.1	0.01842	0.07809	0.10297	0.03604	-0.1
IRF	0.05569	-0.1	-0.1	-0.1	-0.1	-0.1	0.05647	0.00322
IRF1	-0.1	-0.1	-0.1	-0.1	0.0659	-0.1	-0.1	-0.1
IRF2	0.04662	-0.1	-0.1	-0.1	-0.1	-0.1	0.00946	-0.1
IRF7	0.02949	0.20291	0.06545	0.10185	0.10826	0.0935	0.10006	0.10634
ISRE	0.00383	0.00364	-0.1	0.01319	-0.1	-0.1	-0.1	-0.1
KAISO	0.16839	0.02215	0.04888	-0.1	0.02612	-0.1	0.06062	-0.1
KROX	0.11796	0.01462	0.0107	0.03974	0.02328	0.00021	0.01043	-0.1
LBP1	-0.1	-0.1	0.09952	-0.1	-0.1	-0.1	-0.1	-0.1
LDSPOLYA	0.02301	-0.1	-0.1	-0.1	-0.1	-0.1	-0.1	-0.1
LEF1	-0.1	-0.1	-0.1	-0.1	-0.1	0.0606	0.04737	-0.1
LEF1TCF1	-0.1	0.04563	0.05365	0.09964	0.07323	0.0086	0.11034	0.09921
LFA1	-0.1	-0.1	0.0984	0.0741	0.00154	0.02189	0.05093	-0.1
LHX3	0.13737	-0.1	0.00284	0.03107	0.05524	0.09012	0.20452	-0.1
LMO2COM	-0.1	0.00222	0.00325	0.05858	-0.1	-0.1	-0.1	-0.1
LRF	0.01019	0.03492	-0.1	-0.1	0.00905	0.00176	0.00719	-0.1
LUN1	0.07122	0.15716	0.06502	-0.1	0.08615	0.04258	0.03402	0.15347
LXR	0.00179	-0.1	0.11692	0.0298	0.07755	0.01376	0.08343	0.02417
LXR_DR4	-0.1	0.08932	0.00456	-0.1	-0.1	-0.1	-0.1	-0.1
MAF	0.01447	0.11553	0.1167	0.02216	0.09538	0.10131	0.06178	0.04387
MAX	-0.1	-0.1	0.01225	0.00554	0.04324	0.01419	0.0252	-0.1
MAZ	0.09233	0.13738	0.1205	-0.1	-0.1	0.04504	-0.1	0.08891
MAZR	-0.1	-0.1	0.13592	0.03345	0.05351	-0.1	-0.1	-0.1
MEF3	0.02808	0.01501	0.02782	0.02158	0.00978	0.00395	-0.1	-0.1
MEIS1AHOXA9	0.01231	0.0355	0.00398	-0.1	0.06163	0.05522	0.07193	-0.1
MEIS1BHOXA9	-0.1	-0.1	-0.1	0.05089	-0.1	0.00065	-0.1	-0.1
MINI19	-0.1	-0.1	-0.1	-0.1	-0.1	0.00487	0.00855	0.04521
MINI20	-0.1	0.17354	0.06636	-0.1	0.05103	-0.1	-0.1	0.02163
MMEF2	0.15195	0.06129	0.06379	0.11231	0.16528	0.01362	0.12971	0.0506
MOVOB	-0.1	-0.1	0.14468	0.0569	-0.1	0.0587	0.02037	-0.1
MRF2	0.00857	-0.1	-0.1	0.11661	0.03295	0.05566	0.05591	0.03194
MSX1	0.02056	0.13483	-0.1	0.07527	0.07635	0.06435	0.04729	-0.1
MTATA	-0.1	0.08592	0.06587	0.05876	0.03727	0.08738	0.07582	0.01773
MTF1	0.07608	0.01406	-0.1	-0.1	-0.1	-0.1	0.03844	0.05038
MUSCLE_INI	0.00361	-0.1	-0.1	-0.1	0.02486	-0.1	-0.1	-0.1
MYB	-0.1	0.01295	-0.1	-0.1	-0.1	-0.1	-0.1	-0.1
MYC	0.00353	0.06735	0.0008	0.0096	-0.1	0.00017	0.02807	-0.1
MYCMAX	0.01964	-0.1	0.05102	-0.1	0.11557	0.07921	0.02787	0.0924
MYOD	-0.1	-0.1	0.09843	-0.1	-0.1	-0.1	-0.1	-0.1
MYOGENIN	0.05714	-0.1	0.06029	0.04761	-0.1	-0.1	0.06515	0.11695
MYOGNF1	0.15593	0.09976	0.19597	0.18947	0.11578	0.10743	0.1283	0.1694
MZF1	-0.1	-0.1	-0.1	6e-05	-0.1	-0.1	-0.1	-0.1
NANOG	-0.1	0.12482	0.008	0.02366	-0.1	0.03397	0.02938	-0.1
NCX	-0.1	-0.1	0.01449	-0.1	0.00873	-0.1	0.02335	-0.1
NERF	0.06222	-0.1	0.05708	0.05492	0.09932	0.06917	0.10469	0.09712
NF1	0.00945	0.13204	0.01	0.04671	-0.1	0.04367	-0.1	-0.1
NFAT	0.05184	-0.1	-0.1	-0.1	0.02881	-0.1	0.13622	-0.1
NFKAPPAB	0.07117	0.0534	-0.1	0.03175	0.06988	0.16944	0.02142	0.51748
NFKAPPAB50	0.29828	0.15534	0.06867	0.23394	0.09145	0.13169	0.04852	0.54618
NFKAPPAB65	0.01534	0.04502	0.03151	0.06341	-0.1	0.03594	-0.1	0.15271
NFKB	0.01367	-0.1	0.0758	0.01127	-0.1	0.03309	-0.1	-0.1
NGFIC	0.05797	0.07233	0.03651	0.04966	0.05548	0.00253	-0.1	-0.1
NKX22	-0.1	0.00388	-0.1	-0.1	-0.1	-0.1	-0.1	-0.1
NKX25	0.15714	0.05049	0.10193	0.24331	0.14417	0.13254	0.23182	0.11704
NKX3A	0.05988	0.02087	0.07308	0.12987	-0.1	-0.1	0.04224	0.01587
NKX61	0.00184	0.02749	-0.1	0.02181	0.00393	0.02281	-0.1	-0.1
NKX62	0.17541	-0.1	0.1025	0.18215	0.13146	0.26063	0.16287	0.10243
NMYC	0.05321	-0.1	-0.1	-0.1	-0.1	-0.1	-0.1	-0.1
NRF1	-0.1	0.04417	-0.1	0.00954	0.01596	0.018	-0.1	-0.1
NRF2	0.06038	-0.1	-0.1	-0.1	-0.1	-0.1	-0.1	-0.1
NRSE	0.06918	0.00316	0.07617	0.06137	0.08466	0.00356	-0.1	0.04943
NRSF	0.07679	-0.1	0.09611	0.06525	0.17553	0.01408	0.04223	0.04663
OCT	-0.1	-0.1	0.01312	-0.1	-0.1	-0.1	-0.1	0.12359
OCT1	-0.1	0.02621	-0.1	0.15194	-0.1	0.01048	0.07158	-0.1
OCT4	-0.1	-0.1	-0.1	-0.1	0.02459	-0.1	-0.1	0.09425
OLF1	0.0603	0.01456	0.06357	0.06294	0.04781	0.10362	0.04904	0.02098
OSF2	-0.1	-0.1	0.06023	0.05899	0.01835	-0.1	0.07342	0.125
OTX	0.02912	0.08335	-0.1	-0.1	0.04279	0.08889	-0.1	0.03788
P300	0.1429	0.08628	-0.1	0.05635	0.00335	0.07961	0.10468	-0.1
P53	0.13132	0.10049	0.12121	0.11436	0.1763	0.2943	0.13731	0.01828
P53_DECAMER	-0.1	-0.1	-0.1	-0.1	-0.1	-0.1	-0.1	0.00159
PADS	-0.1	-0.1	-0.1	-0.1	-0.1	-0.1	0.00369	-0.1
PAX	-0.1	0.01699	-0.1	-0.1	-0.1	-0.1	-0.1	-0.1
PAX1	0.02041	-0.1	0.01657	0.04004	0.02162	0.04831	0.05008	-0.1
PAX2	-0.1	0.00728	0.00506	0.02429	0.03443	0.02791	-0.1	-0.1
PAX3	0.05977	0.08362	0.03886	0.0718	0.03761	0.06672	0.0603	0.06094
PAX4	0.10082	-0.1	0.08631	0.09389	0.08389	0.02623	0.06429	0.02752
PAX5	-0.1	0.00955	0.00475	-0.1	-0.1	0.00211	-0.1	-0.1
PAX8	0.03419	0.03063	0.07134	-0.1	0.05122	0.03345	0.1065	0.08893
PAX9	0.10873	-0.1	0.13986	0.04859	0.10446	0.1092	0.14324	0.03562
PBX	0.09	0.15906	0.15925	0.11314	0.09686	0.01099	0.12348	-0.1
PBX1	-0.1	0.10316	-0.1	-0.1	-0.1	-0.1	-0.1	-0.1
PEA3	-0.1	-0.1	-0.1	0.05261	0.07534	0.11125	-0.1	0.0362
PEBP	0.06278	0.08325	0.05789	0.21224	0.20458	0.08491	0.16917	0.0816
PIT1	0.03524	-0.1	0.03884	0.04984	0.0725	0.03619	0.04806	0.03185
PITX2	0.06482	0.02063	0.04388	0.01657	0.09318	0.09215	0.11039	0.02951
PLZF	0.02347	-0.1	0.00348	0.03025	0.01819	0.04113	-0.1	0.02817
POLY	-0.1	0.24927	0.05611	0.09101	0.14458	0.20037	0.21725	0.05347
POU1F1	0.0225	0.01659	-0.1	0.02479	0.06281	-0.1	0.07378	-0.1
POU6F1	0.08204	0.0807	0.05424	0.16199	0.07338	0.0744	0.09386	0.137
PPAR_DR1	0.02597	0.05788	0.04446	0.04858	0.01857	0.13425	0.05565	-0.1
PPARA	0.00751	-0.1	-0.1	-0.1	-0.1	-0.1	-0.1	-0.1
PPARG	-0.1	0.00267	0.01189	-0.1	0.02682	0.12135	-0.1	-0.1
PR	-0.1	0.16117	-0.1	0.10807	0.11238	0.17403	0.05225	0.16493
PTF1BETA	-0.1	-0.1	-0.1	-0.1	0.00639	-0.1	0.0236	-0.1
PU1	-0.1	0.01661	0.01117	0.01616	0.02125	0.03649	0.06907	0.05604
PXR	0.0492	0.06019	0.06985	0.10647	0.03944	0.0197	0.11136	0.03993
R	0.01356	-0.1	0.05707	0.02742	-0.1	-0.1	0.0268	-0.1
RBPJK	-0.1	0.08677	0.08434	0.08202	0.1605	0.10973	0.10233	0.14996
RFX	-0.1	0.04254	-0.1	0.00858	-0.1	-0.1	0.01375	-0.1
ROAZ	0.04683	0.06653	0.0987	0.04628	0.07062	0.10551	0.06716	0.0953
RORA1	0.01843	-0.1	0.04668	0.0801	0.01264	-0.1	-0.1	-0.1
RP58	0.02881	0.00146	0.03109	-0.1	-0.1	0.03701	0.01854	0.06126
RSRFC4	0.02675	-0.1	-0.1	-0.1	0.10511	-0.1	-0.1	-0.1
RUSH1A	0.00327	-0.1	-0.1	0.07468	0.0145	0.00057	0.00895	-0.1
S8	0.07755	0.02524	-0.1	0.03772	0.15363	0.02899	0.01457	0.01993
SEF1	-0.1	0.08325	-0.1	-0.1	-0.1	-0.1	-0.1	0.01825
SMAD	-0.1	-0.1	-0.1	-0.1	0.06288	-0.1	0.06099	-0.1
SMAD3	0.10712	-0.1	0.06487	0.021	0.07617	0.20773	0.1074	0.02395
SMAD4	-0.1	-0.1	0.01847	-0.1	-0.1	-0.1	-0.1	-0.1
SOX	0.00369	-0.1	-0.1	-0.1	-0.1	-0.1	-0.1	-0.1
SOX5	0.07416	-0.1	0.06981	0.28309	0.10795	0.24048	0.26218	0.05556
SOX9_B1	-0.1	0.02003	-0.1	-0.1	-0.1	-0.1	-0.1	-0.1
SPZ1	0.08219	0.05728	0.05359	0.0123	0.06588	0.04885	0.03509	0.01081
SREBP	0.05117	0.01113	0.02096	0.05289	0.00838	0.01076	0.1047	-0.1
SREBP1	0.05061	0.05583	-0.1	0.09325	-0.1	-0.1	0.06694	-0.1
SRF	0.17842	0.06911	0.07253	0.11963	0.13489	0.05333	0.06227	0.07416
SRY	-0.1	0.00085	0.02594	0.09233	-0.1	-0.1	0.10758	-0.1
STAF	0.02446	-0.1	-0.1	-0.1	-0.1	-0.1	-0.1	-0.1
STAT	0.23378	0.4134	0.11023	0.27235	0.15189	0.08136	0.17285	0.11818
STAT3	0.07427	0.04733	0.09235	0.05178	0.15416	0.17751	0.04051	0.08332
STAT5B	0.0072	-0.1	0.00895	0.00159	-0.1	-0.1	-0.1	-0.1
STAT6	0.05058	0.05049	-0.1	0.15787	0.06324	0.08194	0.12511	0.0257
STRA13	0.00179	0.21665	0.03797	0.01698	0.07697	0.02841	-0.1	0.07518
SZF11	0.07161	0.03342	0.03109	0.051	0.04893	0.11202	0.05455	0.04669
T3R	0.13265	-0.1	0.13592	0.15747	0.02444	0.01661	0.1141	-0.1
TAACC	-0.1	0.02585	-0.1	-0.1	-0.1	-0.1	-0.1	-0.1
TAL1	-0.1	-0.1	-0.1	-0.1	-0.1	-0.1	-0.1	0.10321
TAL1ALPHAE47	0.13612	0.1267	0.14303	0.14962	0.05707	0.10821	0.12451	0.07758
TAL1BETAE47	-0.1	0.01942	-0.1	-0.1	-0.1	0.07488	0.00596	-0.1
TAL1BETAITF2	-0.1	-0.1	-0.1	-0.1	0.08961	-0.1	0.00922	-0.1
TATA	-0.1	0.06408	-0.1	-0.1	-0.1	-0.1	-0.1	0.05035
TAXCREB	0.07893	0.10194	-0.1	0.04051	0.08551	0.0785	0.06844	0.12964
TBP	-0.1	-0.1	-0.1	-0.1	-0.1	-0.1	-0.1	0.01664
TBX5	-0.1	-0.1	0.00532	-0.1	0.05499	0.07536	-0.1	-0.1
TCF11	0.01539	0.02184	0.02246	-0.1	-0.1	-0.1	-0.1	0.00868
TCF11MAFG	-0.1	0.00692	0.01049	0.03546	0.0248	0.02098	0.03639	0.03044
TCF4	0.2275	-0.1	0.05085	-0.1	-0.1	0.13743	0.06021	0.09983
TEF	0.12245	0.18331	0.06273	0.45656	0.45536	0.49083	0.19803	0.03411
TEF1	0.00714	0.00163	0.01419	0.07457	-0.1	0.03168	0.07724	-0.1
TEL2	0.0351	-0.1	0.04316	-0.1	0.00673	0.03667	-0.1	0.04418
TFE	-0.1	0.15146	0.12767	0.04068	0.23424	0.08488	0.13372	0.01538
TFIIA	-0.1	-0.1	0.00911	-0.1	-0.1	-0.1	-0.1	-0.1
TGIF	0.06225	0.09709	-0.1	0.06646	0.00423	-0.1	0.05077	0.0381
TTF1	0.01136	0.03204	0.04354	-0.1	0.09534	0.01239	0.01508	-0.1
UF1H3BETA	-0.1	-0.1	0.03525	-0.1	-0.1	-0.1	0.02652	0.00087
USF	0.10634	0.14951	0.12469	0.14595	0.05761	0.12391	-0.1	0.15853
USF2	0.01512	0.02196	-0.1	-0.1	-0.1	0.00358	0.02821	0.00233
VBP	-0.1	-0.1	-0.1	0.10948	-0.1	-0.1	-0.1	-0.1
VDR	-0.1	0.0011	0.00098	0.06191	-0.1	0.0444	0.0283	0.01806
VJUN	7e-05	-0.1	-0.1	-0.1	0.06134	-0.1	-0.1	0.07021
VMYB	0.02582	0.15286	-0.1	0.02676	0.08711	0.01411	0.05087	-0.1
WHN	0.01464	0.0519	-0.1	0.09992	-0.1	-0.1	-0.1	0.00272
WT1	0.09009	0.34515	-0.1	0.02279	-0.1	0.01896	0.0243	0.01303
XBP1	0.03755	-0.1	0.05389	0.06569	0.07027	0.17364	0.03678	-0.1
XFD1	0.00694	0.05026	0.0218	-0.1	-0.1	0.00921	0.048	0.01405
XFD2	-0.1	-0.1	0.03534	-0.1	-0.1	-0.1	-0.1	-0.1
XFD3	-0.1	0.05874	-0.1	-0.1	-0.1	-0.1	0.00995	0.05506
XPF1	0.07781	0.10825	0.04727	0.06443	0.05182	0.06584	0.08879	0.04778
XVENT1	0.02276	0.03732	0.02433	-0.1	-0.1	0.05988	0.07173	0.01923
YY1	-0.1	0.04072	0.03738	-0.1	0.10603	-0.1	-0.1	-0.1
ZBRK1	-0.1	-0.1	-0.1	-0.1	-0.1	-0.1	0.0696	-0.1
ZF5	0.01995	0.05401	-0.1	0.06253	-0.1	0.04023	0.03419	-0.1
ZIC1	-0.1	-0.1	-0.1	-0.1	0.02114	-0.1	-0.1	0.00415
ZIC2	0.06245	0.08447	0.07198	0.01183	0.05449	-0.1	0.00981	0.01732
ZIC3	0.11248	-0.1	-0.1	0.03064	-0.1	-0.1	-0.1	-0.1
ZID	0.05228	-0.1	0.00476	-0.1	-0.1	0.00947	-0.1	0.04037
ZNF219	0.10481	0.10874	0.11376	0.05635	0.00533	0.05103	0.11725	0.09629
